# Supplementary material for: Impact of Eutectic Solvents Utilization in the Microwave Assisted Extraction of Proanthocyanidins from Grape Pomace
Source: Molecules. 2021 Dec 31;27(1):246. doi: 10.3390/molecules27010246 (PMC8746617; doi:10.3390/molecules27010246)
Supplement: Supplementary file 1 [file molecules-27-00246-s001.zip]

Archive with 1 entries (1 files):
- molecules-1516924-supplementary.pdf
